# Supplementary material for: Genome-Wide Association Study Reveals Novel Candidate Genes Influencing Semen Traits in Landrace Pigs
Source: Animals (Basel). 2024 Jun 21;14(13):1839. doi: 10.3390/ani14131839 (PMC11240458; doi:10.3390/ani14131839)
Supplement: Supplementary file 1 [file animals-14-01839-s001.zip]

Archive with 8 entries (7 files):
- animals-3016744-supplementary/
- __MACOSX/._animals-3016744-supplementary
- animals-3016744-supplementary/Table S2.docx
- __MACOSX/animals-3016744-supplementary/._Table S2.docx
- animals-3016744-supplementary/Table S1.docx
- __MACOSX/animals-3016744-supplementary/._Table S1.docx
- animals-3016744-supplementary/Figure S1.docx
- __MACOSX/animals-3016744-supplementary/._Figure S1.docx
